# Supplementary material for: Drosophila species learn dialects through communal living
Source: PLoS Genet. 2018 Jul 19;14(7):e1007430. doi: 10.1371/journal.pgen.1007430 (PMC6053138; doi:10.1371/journal.pgen.1007430)
Supplement: S2 File — (XLSX) [file pgen.1007430.s030.xlsx]

## Sheet: Sheet1
Figure	Significantly less than control	p-value	Category
1A	Yes	9.802e-07	Full
2A	Yes	7.042e-07	Full
2B	Yes	7.042e-07	Full
2C	Yes	0.999	Partial
2D	Yes	0.9999	Partial
2E	Yes	0.9975	Partial
2F	Yes	0.9995	Partial
2G	No	NA	None
2H	No	NA	None
2I	No	NA	None
2J	No	NA	None
2K	No	NA	None
2L	No	NA	None
2M	Yes	8.512e-10	Full
2N	Yes	1.619e-07	Full
3B	Yes	2.2e-16	Full
3C	Yes	0.9974	Partial
4B	Yes	5.594e-09	Full
4C	Yes	2.2e-16	Full
4D	Yes	4.211e-11	Full
4E	Yes	5.751e-14	Full
4F	Yes	0.7883	Partial
4G	Yes	0.8824	Partial
4H	Yes	0.2312	Partial
4I	Yes	0.9986	Partial
4J	No	NA	None
4K	No	NA	None
5B	Yes	0.001634	Full
5C	Yes	0.9944	Partial
5D	Yes	4.469e-12	Full
5E	Yes	2.2e-16	Full
5F	Yes	0.7158	Partial
5G	Yes	5.862e-14	Full
6B	Yes	0.987	Partial
6C	Yes	0.9702	Partial
6D	Yes	0.9913	Partial
6E	Yes	0.9045	Partial
6F	Yes	0.9803	Partial
6G	Yes	9.156e-07	Full
6H	Yes	7.72e-12	Full
6I	Yes	0.9987	Partial
6J	Yes	5.991e-16	Full
6K	Yes	1	Partial
6L	Yes	0.4097	Partial
6M	Yes	0.8614	Partial
7B	Yes	4.408e-08	Full
7C	Yes	0.9242	Partial
7D	Yes	4.906e-11	Full
7E	No	NA	None
7F	Yes	0.9899	Partial
7G	Yes	9.064e-09	Full
7H	Yes	0.9921	Partial
S 1A	Yes	1.188e-05	Full
S 1B	Yes	4.563e-11	Full
S 1C	Yes	5.048e-14	Full
S 1D	Yes	2.158e-15	Full
S 1E	Yes	1.652e-11	Full
S 1F	Yes	1.228e-14	Full
S 1G	Yes	2.084e-12	Full
S 1H	Yes	3.662e-11	Full
S 19A	Yes	1.022e-06	Full
S 19B	Yes	0.002738	Full
S 19C	Yes	8.005e-09	Full
S 19D	Yes	0.1188	Partial
S 19E	Yes	1.049e-11	Full
S 19F	Yes	5.438e-09	Full
S 19G	Yes	0.9923	Partial
S 19H	Yes	0.9865	Partial
S 19I	Yes	0.99	Partial
S 19J	Yes	0.9698	Partial
S 19K	No	NA	None
S 19L	No	NA	None
S 19M	No	NA	None
S 19N	No	NA	None
S 19O	No	NA	None
S 19P	No	NA	None
S 20A	Yes	0.4762	Partial
S 20B	Yes	0.9791	Partial
S 20C	Yes	1.585e-14	Full
S 20D	Yes	2.251e-13	Full
S 20E	Yes	0.9962	Partial
S 20F	Yes	0.9992	Partial
S 20G	Yes	0.9732	Partial
S 20H	Yes	0.9787	Partial
S 20I	No	NA	None
S 20J	No	NA	None
S 20K	No	NA	None
S 20L	No	NA	None
S 21A	Yes	1.002e-09	Full
S 21B	Yes	1.142e-10	Full
S 21C	Yes	1.541e-08	Full
S 21D	Yes	1.302e-14	Full
S 21E	Yes	4.578e-13	Full
S 21F	Yes	2.221e-12	Full
S 21G	Yes	3.724e-06	Full
S 21H	Yes	0.9998	Partial
S 21I	Yes	0.9943	Partial
S 21J	No	NA	None
S 21K	No	NA	None
S 21L	No	NA	None
S 21M	No	NA	None
S 21N	Yes	2.2e-16	Full
S 21O	Yes	2.2e-16	Full
S 22A	Yes	2.483e-13	Full
S 22B	Yes	2.2e-16	Full
S 22C	Yes	2.807e-12	Full
S 22D	Yes	1.707e-07	Full
S 22E	Yes	2.339e-09	Full
S 22F	Yes	2.878e-11	Full
S 22G	Yes	0.183	Partial
S 22H	Yes	0.8816	Partial
S 22I	Yes	0.9967	Partial
S 22J	Yes	1	Partial
S 23B	Yes	2.2e-16	Full
S 23C	No	NA	None
S 24B	Yes	1	Partial
S 24C	Yes	1	Partial
S 24D	No	NA	None
S 24E	Yes	0.9915	Partial
S 24F	Yes	0.9592	Partial
S 24G	Yes	0.976	Partial
S 24H	Yes	2.616e-13	Full
S 24I	Yes	3.894e-09	Full
S 25A	Yes	0.9937	Partial
S 25B	Yes	0.9663	Partial
S 25C	Yes	6.296e-13	Full
S 25D	Yes	0.9999	Partial
S 25E	Yes	0.9346	Partial
S 25F	Yes	1.235e-14	Full
S 25G	Yes	8.17e-08	Full
S 25H	Yes	0.9575	Partial
S 25I	Yes	5.387e-12	Full
S 25J	Yes	3.127e-06	Full
S 25K	Yes	1.945e-09	Full
S 25L	Yes	0.9734	Partial
S 25M	Yes	0.6226	Partial
S 25N	Yes	1	Partial
S 25O	Yes	0.9271	Partial
S 25P	Yes	0.9	Partial
S 26A	Yes	2.596e-10	Full
S 26B	Yes	0.0002789	Full
S 26C	Yes	8.313e-06	Full
S 26D	Yes	5.035e-10	Full
S 26E	Yes	2.151e-06	Full
S 26F	Yes	8.284e-10	Full
S 26G	Yes	1.399e-08	Full
S 26H	Yes	4.987e-08	Full
S 26I	Yes	1.663e-09	Full
S 26J	Yes	6.141e-11	Full
S 26K	Yes	8.162e-13	Full
S 26L	Yes	4e-08	Full
